# Supplementary material for: Evaluation of Machine Learning Interatomic Potentials for Gold Nanoparticles—Transferability towards Bulk
Source: Nanomaterials (Basel). 2023 Jun 9;13(12):1832. doi: 10.3390/nano13121832 (PMC10303715; doi:10.3390/nano13121832)
Supplement: Supplementary file 1 [file nanomaterials-13-01832-s001.zip]

Archive with 1 entries (1 files):
- nanomaterials-2395324-supplementary.pdf
